# Supplementary material for: Prevalence of Neuropathic Pain in Morocco: A Systematic Review and Meta-Analysis
Source: Life (Basel). 2025 May 14;15(5):780. doi: 10.3390/life15050780 (PMC12112904; doi:10.3390/life15050780)
Supplement: Supplementary file 1 [file life-15-00780-s001.zip]

Archive with 1 entries (1 files):
- life-3520743-supplementary.pdf
